# Supplementary material for: Suppressing Symptomless Nonhost Resistance of Barley to Tobacco mosaic virus by Short-Term Heat Stress—Role of Superoxide in Resistance
Source: Plants (Basel). 2025 Sep 2;14(17):2736. doi: 10.3390/plants14172736 (PMC12430613; doi:10.3390/plants14172736)
Supplement: Supplementary file 1 [file plants-14-02736-s001.zip]

Archive with 1 entries (1 files):
- plants-3791589-supplementary.pdf
